# Supplementary material for: Testosterone affects female CD4+ T cells in healthy individuals and autoimmune liver diseases
Source: JCI Insight. 2025 Apr 22;10(8):e184544. doi: 10.1172/jci.insight.184544 (PMC12016935; doi:10.1172/jci.insight.184544)
Supplement: Supporting data values [file jciinsight-10-184544-s208.xlsx]

## Sheet: 1A
Disease	IFN-y	IL-10	IL-13	IL-17A	IL-17F	IL-2	IL-22	IL-4	IL-5	IL-6	IL-9	TNF
HC	3.01	1.26	11.25	1.14	1.54	0.57	1.83	0.42	3.7	10.83	2.62	0.47
HC	1.78	0.19	0	0.74	0.4	0.35	3.41	0	0	0.36	0.63	0.05
HC	1.93	0.08	0	0.16	0.4	0.73	1.52	0.01	0	0	0.4	1.21
HC	7.19	1.13	0	1.05	7.5	0.42	11.7	1.04	0	16.46	11.8	35.38
HC	10.97	0.13	0	0.5	0.48	0.75	0.41	12.74	0.771	3.56	16.03	3.21
HC	6.58	1.35	3.08	1.25	7.56	1.29	9.06	3.26	14.986	13.91	11.22	29.49
HC	0.38	0	0	0.1	0.48	0.34	0.71	0.71	0.026	0	3.24	0
HC	2.73	35.65	8.94	4.54	0.65	2.04	23.43	1.44	11.476	11.54	0	49.53
HC	9.64	0.3	0	0.94	0.68	0.59	1.73	1.1	0.583	8.09	1.43	45.82
HC	0.74	0.52	0	0.27	1.11	0.59	2.36	0.3	4.852	2.61	0	0.9
HC	0.52	0	0	0.18	0.38	0.62	0.41	0	0	0	6.24	5.25
HC	21.19	0.98	23.36	0.62	1.14	1.29	3.73	1.65	22.817	8.09	6.65	98.49
HC	119.79	7.66	153.11	2.28	51.58	22.64	28.55	214.34	84.469	80.73	374.47	454.94
HC	2.28	1.44	0	0.62	1.37	1	17.1	3.09	0	0	6.99	22.14
HC	34.11	4.98	4.22	0.46	0	1.98	35	3.36	3.295	4.6	16.45	18.12
HC	33.76	4.7	25.14	1.45	244.07	4.76	25.86	19.04	15.854	19.29	49.53	164.76
HC	111.11	2.14	0	1.18	0	2.36	10.69	66	6.319	11.97	14.14	263.19
HC	11	2.31	0	4.98	0	1.69	11.66	4.4	0	35.07	13.96	4.11
HC	5.41	2.56	0	1.54	2.94	11.93	23.91	11.13	0.737	29.18	36.47	149.28
HC	24.11	2.13	8.78	1.37	0.05	10.69	21.81	7.13	0	38.53	17.92	63.9
HC	8.34	1.28	0	0.56	0	2.9	27.08	30.8	0	5.27	43	105.1
HC	21.18	1.76	21.1	9.63	0.06	1.71	9.51	0.65	0.27	5.39	0	64.44
HC	7.25	1.56	4.51	1.08	0.98	2.17	12.65	9.98	10.861	1.34	17.82	30.51
PBC	0.78	0.05	0	0.23	0.3	0.29	2.08	0.93	0	0	0	18.16
PBC	4.8	0.1	0	2.68	0.47	2.72	0.56	18.27	0	53.56	0.01	32.86
PBC	5.15	0.36	3.35	0.61	67.87	0.56	0.69	39.62	2.842	3.52	10.99	12.08
PBC	9.52	0.79	2.69	0.27	0.78	0.77	1.5	1.85	1.264	1.25	3.39	47.58
PBC	19.03	0.63	0	0.5	0.58	0.44	0.6	2.73	0.728	4.9	11.72	134.28
PBC	3.2	0.39	0	0.2	0.4	0.44	2.61	0.01	2.594	0.25	4.01	14.53
PBC	4.41	0.14	0	0.95	2.81	11.75	9.48	116.71	0.797	0	195.12	304.06
PBC	8.93	1.25	11.49	0.71	0.65	1.03	4.89	7.65	14.287	7.53	11.1	54.48
PBC	2.06	2.27	5.62	0.22	0.72	0.73	6.1	1.21	7.534	33.92	9.18	2.24
PBC	31.34	1.19	14.83	0.96	8.58	13.55	9.05	107.8	17.447	9.3	78.85	369.09
PBC	12.83	3.41	45.76	4.06	0.82	2.91	40.44	2	48.102	23.54	50	49.38
PBC	37.74	4.05	64.98	2.41	15.61	17.17	11.75	14.57	28.618	44.86	31.25	155.3
PBC	41.89	1.03	0	0.61	78.73	0.33	20.15	6.25	0	11.38	2.53	22.9
PBC	41.93	1.49	0	0.64	17.9	0.18	89.48	15.18	0	15.44	17.8	41.13
PBC	14.79	2.04	9.31	0.63	2.89	0.83	16.58	12.58	11.548	42.15	18.03	45.12
PBC	42.74	2.55	0	0.93	2.77	3.42	25.15	21.56	6.509	40.13	39.84	49.8
PBC	33.04	1.44	24.3	0.96	0	0.98	22.18	2.56	7.904	0	20.66	73.14
PBC	14.34	4.54	36.06	2.22	4.33	2.19	23.95	12.55	9.511	32.3	11.77	79.54
PBC	10.26	2.75	25.78	0.34	5	2.1	22.08	8.19	11.01	20.14	16.76	63.15
PBC	38.86	15.18	47.88	1.25	8.58	0.96	26.43	48.75	48.042	141.37	37.3	133.15
PBC	18.96	1.75	0	1.26	2.11	8.8	45.2	48.98	0	7.77	74.56	118.2
PBC	127.3	4.18	20.99	3.44	3.29	6.44	186.59	14.44	12.87	41.02	92.95	355.31
PBC	42.32	3.11	45.52	1.57	5.69	3.25	16.87	12.23	23.189	21.55	23.78	167.99
PBC	36.78	2.54	16.89	1.69	8.73	3.58	11.42	46.46	24.608	16.13	53.78	140.62

## Sheet: 1B
Disease	IL-13	IL-6	IL-9	IL-10	IFNy	TNF	IL17A	IL17F
HC	11.25	10.83	2.62	1.26	3.01	0.47	1.14	1.54
HC	3.08	0.36	0.63	0.19	1.78	1.21	0.74	0.4
HC	8.94	16.46	0.4	1.13	1.93	35.38	0.16	0.4
HC	23.36	3.56	11.8	0.13	7.19	3.21	1.05	0.48
HC	4.22	13.91	16.03	1.35	10.97	29.49	0.5	0.48
HC	25.14	11.54	11.22	0.3	6.58	49.53	1.25	0.65
HC	8.78	8.09	3.24	0.52	0.38	45.82	0.1	0.68
HC	21.1	2.61	1.43	0.98	2.73	0.9	0.94	1.11
HC	4.51	8.09	6.24	1.44	9.64	5.25	0.27	0.38
HC		4.6	6.65	4.98	0.74	98.49	0.18	1.14
HC		19.29	6.99	4.7	0.52	22.14	0.62	1.37
HC		11.97	16.45	2.14	21.19	18.12	0.62	2.94
HC		35.07	49.53	2.31	2.28	164.76	0.46	0.98
HC		29.18	14.14	2.56	34.11	4.11	1.45
HC		38.53	13.96	2.13	33.76	149.28	1.18
HC		5.27	36.47	1.28	11	63.9	1.54
HC		5.39	17.92	1.76	5.41	105.1	1.37
HC		1.34	43	1.56	8.34	64.44	0.56
HC			17.82		21.18	30.51	1.08
HC					7.25
PBC	2.69	53.56	3.39	0.1	0.78	18.16	0.23	0.3
PBC	11.49	1.25	11.72	0.79	4.8	32.86	2.68	0.47
PBC	5.62	4.9	4.01	0.63	5.15	47.58	0.61	0.78
PBC	14.83	0.25	11.1	0.39	19.03	134.28	0.5	0.58
PBC	45.76	7.53	9.18	0.14	3.2	14.53	0.2	0.4
PBC	64.98	33.92	78.85	1.25	4.41	304.06	0.95	2.81
PBC	9.31	9.3	50	2.27	8.93	54.48	0.71	0.65
PBC	24.3	23.54	31.25	1.19	2.06	2.24	0.22	0.72
PBC	36.06	44.86	2.53	3.41	31.34	369.09	0.96	8.58
PBC	25.78	11.38	17.8	4.05	12.83	49.38	4.06	0.82
PBC	47.88	15.44	18.03	1.03	37.74	155.3	2.41	15.61
PBC	20.99	42.15	39.84	1.49	41.89	22.9	0.61	17.9
PBC	45.52	40.13	20.66	2.04	41.93	41.13	0.64	2.89
PBC	16.89	32.3	11.77	2.55	14.79	45.12	0.63	2.77
PBC		20.14	16.76	1.44	42.74	49.8	0.93	4.33
PBC		7.77	37.3	4.54	33.04	73.14	0.96	5
PBC		41.02	74.56	2.75	14.34	79.54	2.22	8.58
PBC		21.55	92.95	1.75	10.26	63.15	0.34	2.11
PBC		16.13	23.78	4.18	38.86	133.15	1.25	3.29
PBC			53.78	3.11	18.96	118.2	1.26	5.69
PBC				2.54	42.32	355.31	3.44	8.73
PBC					36.78	167.99	1.57
PBC						140.62	1.69

## Sheet: 1C
Disease	CD3+	TH1	TH17	CD4+	TH2	CD8+	Treg	PBC
HC	65.6	6.32	1.25	40.5	3.58	22.6	2.4
HC	69.3	4.15	2.13	36.2	2.83	31.1	3.74
HC	63.6	8.35	2.02	43.1	3.01	15.9	3.6
HC	66.2	5.4	0.86	21.9	2.02	15	1.99
HC	57.2	14.2	1.14	36.3	3.11	15.6	2.38
HC	66	3.81	3.15	50.7	3	12.6	4.64
HC	61	11.6	3.84	44.7	4.39	13.3	2.27
HC	59.4	8.76	2.9	40.9	5.44	9.71	3.82
HC	55.1	9.71	1.9	32.3	3.58	16.7	1.51
HC	68.2	5.04	0.52	29.4	1.41	36.8	1.29
HC	73.4	16.1	2.41	55.6	3.81	14.8	3.88
HC	55.2	7.87	3.66	46.4	3.47	7.25	3.1
HC	76	13.8	4.71	65	5.13	9.68	3.93
HC	79.6	14.4	2.74	53.8	4.7	22.1	3.2
HC	71.8	8.22	2.28	54.8	3.75	15.3	5.03
HC	61.9	8.24	1.88	40.8	1.6	17.4	2.52
HC	54.4	12.1	2.34	43.5	2.59	8.94	2.8
HC	70.9	14.2	2.32	42.7	2.66	24.6	3.49
HC	70.7	12.3	2.18	43.5	5.46	25.6	4.27
HC	38.1	10.2	4.16	26.1	1.78	10.2	3.35
HC	66.4	6.25		41.2	2.39	19.5	3.66
PBC	75.9	13.1	4.7	61	10.2	10.6	3.39
PBC	81.8	13.5	3.61	52.5	4.77	25.5	3.59
PBC	63.3	17.6	2.68	52	4.83	8.99	0.39
PBC	77.4	18.2	3.36	55.7	4.4	17.4	3.03
PBC	63.9	8.52	1.96	34.9	2.34	20.6	2.21
PBC	66.7	15	2.39	52.6	5.54	11.7	5.93
PBC	74.1	13.3	3.22	52	3.99	17.7	2.61
PBC	76.8	9.59	3.71	43.4	6.07	28.9	0.9
PBC	70.8	9.27	3.73	57.4	5.37	11.7	3.64
PBC	70.9	14.1	2.55	44.4	2.75	23.8	3.35
PBC	68.4	9.82	2.49	52.8	3.31	11.9	2.45
PBC	48.1	12	4.16	37.6	4.25	9.35	2.78
PBC	67.7	8.32	3.36	48.8	1.71	14.9	2.69
PBC	73.2	8.47	4.21	46.3	3.95	19.6	4.01
PBC	76.2	27.2	5.93	50.9	1.61	19.3	5.7
PBC	70.8	18.1	1.85	64.2	9.15	5.57	6.55
PBC	73.7	14.8	3.65	49.6	2.33	20.8
PBC	83	10.6	2.37	30.9	2.24	46.1
PBC	61.1	18.7	4.79	44.5	2.53	14.4
PBC	76.3	23.3		62.9	7.22	11.2

## Sheet: 1D
Disease	TH1 conversion
HC	23.6
HC	17.15
HC	31.95
HC	20.3
HC	22.7
HC	29.6
HC	55.9
HC	39.5
HC	56.1
HC	8.39
HC	29.5
HC	53.2
HC	49.1
HC	27.2
HC	35.5
HC	37.6
HC	37.7
HC	38
HC	17.2
HC	29.2
HC	39.1
PBC	28.7
PBC	64.2
PBC	79.5
PBC	19
PBC	49.6
PBC	55.1
PBC	49
PBC	39.5
PBC	63.1
PBC	73.3
PBC	65.7
PBC	59.9
PBC	57.4
PBC	40.4
PBC	53.4
PBC	33.8

## Sheet: 1E
Disease	Testosterone [nmol/l]
HC	1.47
HC	0.78
HC	0.37
HC	0.95
HC	0.55
HC	1.02
HC	0.84
HC	1.48
HC	0.33
HC	0.76
HC	0.67
HC	0.58
HC	0.5
HC	0.48
HC	0.47
HC	0.9
HC	0.82
HC	1.62
HC	0.73
HC	1.26
HC	0.84
HC	0.99
HC	0.99
PBC	0.4
PBC	0.51
PBC	0.62
PBC	0.84
PBC	1.42
PBC	0.75
PBC	0.76
PBC	0.55
PBC	0.46
PBC	0.65
PBC	0.96
PBC	0.53
PBC	0.41
PBC	0.95
PBC	0.5
PBC	0.7
PBC	0.48
PBC	0.63
PBC	0.48
PBC	0.37
PBC	0.4
PBC	0.48

## Sheet: 1F
	Testosterone	IL-5	IL-13	IL-2	IL-6	IL-9	IL-10	IFN-y	TNF-a	IL-17A	IL-17F	IL-4	IL-22	IL-8	IP-10	Eotaxin	TARC	MCP-1	RANTES	MIP-1α	MIG	ENA-78	MIP-3a	GROa	I-TAC	MIP-1b
PBC	0.4			0.29				0.78	18.16	0.23	0.3	0.93	2.08	1.75	69.39	34.67	221.22	507.18	591.269		54.094	522.311	16.807	241.847	22.485	5.873
PBC	0.51			2.72	53.56		0.1	4.8	32.86	2.68	0.47	18.27	0.56	135.9	162.24	174.81	160.14	323.06	432.689	0.52	20.593	308.377	48.002	68.538	26.792
PBC	0.62	1.264	2.69	0.77	1.25	3.39	0.79	9.52	47.58	0.27	0.78	1.85	1.5	4.18	78.14	259.99	93.49	587.91	616.545	7.99	67.546	456.489	8.5	109.716	60.174	1.438
PBC	0.84	0.728		0.44	4.9	11.72	0.63	19.03	134.28	0.5	0.58	2.73	0.6	12.14	203.86	316.19	778.66	278.24	522.751	2.95	322.747	1852.82	41.458	249.559	119.387	11.42
PBC	1.42	2.594		0.44	0.25	4.01	0.39	3.2	14.53	0.2	0.4		2.61	6.01	31.42	115.79	272.1	193.75	399.812	3.99	80.786	428.305		148.029	21.016	2.739
PBC	0.75	0.797		11.75			0.14	4.41	304.06	0.95	2.81	116.71	9.48	0.48	104.72	99.65	482.78	252.34	514.206	0.26	62.047	582.649		140.361	38.131	5.101
PBC	0.76	14.287	11.49	1.03	7.53	11.1	1.25	8.93	54.48	0.71	0.65	7.65	4.89	3.47	52.23	113.94	362.1	140.88	568.213	9.06	111.088	1422.97	19.443	237.737	28.174	0.919
PBC	0.55	7.534	5.62	0.73	33.92	9.18	2.27	2.06	2.24	0.22	0.72	1.21	6.1	1.75	86.09	214.18	400.19	543.84	604.925	23.06	72.584	519.932		148.826	58.395	1.048
PBC	0.46	17.447	14.83	13.55	9.3	78.85	1.19	31.34	369.09	0.96	8.58	107.8	9.05	7.09	104.27	200.22	139.19	175.08	456.866	9.18	95.47	810.2	6.153	162.246	74.743	2.074
PBC	0.65	48.102	45.76	2.91	23.54	50	3.41	12.83	49.38	4.06	0.82	2	40.44	1.49	87.62	281.2	379.31	285.35	548.327		27.992	535.357		307.28	48.456	11.032
PBC		28.618	64.98	17.17	44.86	31.25	4.05	37.74	155.3	2.41	15.61	14.57	11.75	529.32	513.43	365.63	397.96	878.27		100.48	361.136	733.78	211.89	315.87	279.713	29.892
PBC	0.96			0.33	11.38	2.53	1.03	41.89	22.9	0.61		6.25	20.15	20.1	157.07	142.28	348.65	641.07		34.59	125.608	633.981	4.267	450.649	69.981	17.531
PBC	0.53			0.18	15.44	17.8	1.49	41.93	41.13	0.64	17.9	15.18			95.55	292.91	485.84	491.43		42.51	110.514	410.557		152.081	99.438	20.763
PBC	0.41	11.548	9.31	0.83	42.15	18.03	2.04	14.79	45.12	0.63	2.89	12.58	16.58	3.27	119.86	459.12	467.54	162.59		49.94	183.866	681.563	8.715	225.361	65.851	12.582
PBC	0.95	6.509		3.42	40.13	39.84	2.55	42.74	49.8	0.93	2.77	21.56	25.15	24.2	50.65	207.74	253.86	452.21		53.52	55.483	559.416		156.394	62.12	0.156
PBC	0.5	7.904	24.3	0.98		20.66	1.44	33.04	73.14	0.96		2.56	22.18
PBC	0.7	9.511	36.06	2.19	32.3	11.77	4.54	14.34	79.54	2.22	4.33	12.55	23.95	248.98	288.67	312.87	384.75	761.22		25.62	96.844	534.609	28.592	143.6	47.163	9.621
PBC	0.48	11.01	25.78	2.1	20.14	16.76	2.75	10.26	63.15	0.34	5	8.19	22.08	172.54	338.89	382.8	580.08	670.59		36.87	224.057	765.542		352.214	117.943	14.24
PBC	0.63	48.042	47.88	0.96	141.37	37.3	15.18	38.86	133.15	1.25	8.58	48.75	26.43	161.19	324.52	400.87	558.75	702.43		32.57	211.76	767.734		357.836	106.296	15.297
PBC	0.48			8.8	7.77	74.56	1.75	18.96	118.2	1.26	2.11	48.98	45.2	165.68	392.23	726.23	1026.24	1501.05		96.28	499.21	669.558	80.068	123.18	146.144	57.699
PBC	0.37	12.87	20.99	6.44	41.02	92.95	4.18		355.31	3.44	3.29	14.44		108.6	196.4	113.66	201.33	413.47		17.7	228.952	1002.5	79.504	545.267	239.353	10.645
PBC	0.4	23.189	45.52	3.25	21.55	23.78	3.11	42.32	167.99	1.57	5.69	12.23	16.87	42.88	300.47	170.9	227.17	1393.69		22.63	289.664	1020.93	36.856	152.933	182.099	18.62
PBC	0.48	24.608	16.89	3.58	16.13	53.78	2.54	36.78	140.62	1.69	8.73	46.46	11.42	213.71	3058.62	366.7	262.73	882.03		23.5	260.859	1377.92	25.21	220.872	98.919	21.184
HC	1.47	3.7	11.25	0.57	10.83	2.62	1.26	3.01	0.47	1.14	1.54	0.42	1.83	12.96	85.2	106.68	274.81	276.54	552.472	13.19	48.584	851.17	16.127	122.975	27.08	8.542
HC	0.78			0.35	0.36	0.63	0.19	1.78		0.74	0.4		3.41		39.32	145.14	236.94	734.25	584.464	0.55	29.808	777.583		139.563	31.027	1.678
HC	0.37			0.73		0.4		1.93	1.21	0.16	0.4		1.52	33.74	86.8	196.4	474.57	532.56	485.371	8.13	41.445	360.977	11.021	71.411	15.763	1.879
HC	0.95			0.42	16.46	11.8	1.13	7.19	35.38	1.05		1.04	11.7	125.97	339.33	250.75	392.96	710.33	800.196	55.93	280.792	5445.61	187.089	331.947	83.17	9.337
HC	0.55	0.771		0.75	3.56	16.03	0.13	10.97	3.21	0.5	0.48	12.74	0.41		72.43	167.18	347.01	279.63	551.792		30.291	254.565	30.2	131.231	39.665
HC	1.02	14.986	3.08	1.29	13.91	11.22	1.35	6.58	29.49	1.25		3.26	9.06	23.66	70.09	226.61	286.09	547.42	879.775	15	66.032	1371.73	44.132	257.16	36.497	38.846
HC	0.84			0.34		3.24		0.38		0.1	0.48	0.71	0.71
HC	1.48	11.476	8.94	2.04	11.54		35.65	2.73	49.53		0.65	1.44	23.43
HC	0.33	0.583		0.59	8.09	1.43	0.3	9.64	45.82	0.94	0.68	1.1	1.73
HC	0.76	4.852		0.59	2.61		0.52	0.74	0.9	0.27	1.11	0.3	2.36
HC	0.67			0.62		6.24		0.52	5.25	0.18	0.38		0.41	65.12	110.21	339.91	478.23	367.48	316.332	72.15	134.432	1058.62	46.082	194.84	26.428	17.321
HC	0.58	22.817	23.36	1.29	8.09	6.65	0.98	21.19	98.49	0.62	1.14	1.65	3.73	239.43	130.9	172.83	225.52	399.32	298.071	49.07	61.575	119.558	56.181	471.779	39.856	5.501
HC	0.48			1		6.99	1.44	2.28	22.14	0.62	1.37	3.09	17.1		19.71	8.49	197.27				97.685				10.001
HC	0.47	3.295	4.22	1.98	4.6	16.45	4.98	34.11	18.12	0.46		3.36	35	91.55	553.5	538.09	1049.26	895.64		10.55	1061.7	625.485	15.679	552.625	1163.18	12.932
HC	0.9	15.854	25.14	4.76	19.29	49.53	4.7	33.76	164.76	1.45		19.04	25.86		427.25	976.95	349.73	882.34		4.54	233.112	696.362		150.28	100.772	16.222
HC	0.82	6.319		2.36	11.97	14.14	2.14			1.18		66	10.69		163.99	479.21	128.13	329.85			128.276	582.456		272.988	78.946	6.353
HC	1.62			1.69	35.07	13.96	2.31	11	4.11			4.4	11.66	243.98	194.53	254.23	156.52	985.43			81.048	756.57		225.718	111.601	7.066
HC	0.73	0.737		11.93	29.18	36.47		5.41	149.28	1.54	2.94	11.13	23.91	311.27	254.25	376.66	672.28	983.44		15.31	150.436	686.001	66.037	256.557	59.882	28.796
HC	1.26		8.78	10.69	38.53	17.92	2.13	24.11	63.9	1.37		7.13	21.81	222.94	248.21	317.65	261.73	1019.01			99.392	499.873		278.306	92.694	18.538
HC	0.84			2.9	5.27	43	1.28		105.1	0.56		30.8	27.08		109.09	297.47	212.05	1146.14			131.772	1379.6		262.396	50.845	1.344
HC	0.99	0.27	21.1	1.71	5.39		1.76	21.18	64.44			0.65	9.51	51.17	140.31	569.05	650.59	1016.13		41.64	149.691	757.358	12.193	191.397	126.406	20.34
HC	0.99	10.861	4.51	2.17	1.34	17.82	1.56	7.25	30.51	1.08	0.98	9.98	12.65		218.66	374.32	107.77	1012.03		0.48	92.098	363.995		157.02	75.716	3.601

## Sheet: 1G
	Testo. 3 ng/ml	Testo. 30 ng/ml	Testo. 150 ng/ml
IFNy	91.6598	92.8767	83.9132
IFNy	97.6393	82.5308	68.6208
IFNy	90.4582	85.7705	85.3622
IFNy	97.9424	90.7254	89.4663
IFNy	109.436	88.2744	94.7689
IFNy	92.9108	88.0401	90.9425
IFNy	91.0391	83.1267	92.1602
IFNy	95.6626	86.0656	93.6049
IFNy	95.1876	90.4988	97.9287
IFNy	88.1276	87.4383	83.5392
TNF	87.0331	82.7262	86.2974
TNF	109.071	103.005	87.7256
TNF	98.8693	95.7835	86.3846
TNF	88.8608	78.2697	87.8452
TNF	94.9728	92.996	94.1918
TNF	88.9188	78.7426	85.5856
TNF	88.3988	87.8774	89.3113
TNF	83.9767	77.2708	80.0434
TNF	96.364	95.4402	86.6351
TNF	78.5645	79.8366	72.2421

## Sheet: 2B
Testosterone
Group	Before	After
FTM	0.78	24.09
FTM	0.49	22.6
FTM	2.08	36.57
FTM	1.64	14.41
FTM	1.07	12.66
FTM	0.99	45.66
FTM	0.93	13.9
FTM	0.71	8.52
FTM	0.68	26.63
FTM	2.13	57.47
FTM	0.76	15.5
FTM	0.79	28.12
FTM	1.07	14.99
FTM	1.38	71.07
FTM	1.83	17.28
FTM	1.24	13.04
FTM	0.69	36.19
FTM	1.33
FTM	1.33	31.62
FTM	1.36	22.41
FTM	2.22	12.69
FTM	1.56	15.26
FTM	2.44	18.75
FTM	0.53	20.04
FTM	0.29	22.91
FTM		25.08

## Sheet: 2C
Normalized to BL
Group	Haemoglobin	Haematocrit	Erytrocytes	MCV	MCH	MCHC	EVB	Leucocytes	Platelets	Neutrophils	Lymphocytes	Monocytes	Eosinophils
FTM	1.1811	1.2328	1.22844	1	0.962838	0.958333	1.11765	1.08621	1.08571	1.00313	1.2623	0.978261
FTM	1.02174	1.01942	1.01532	0.997783	1.00662	1.00299	1.03306	1.09677	0.842949	0.944118	1.4375	1.04762	0.8
FTM	1.13669	1.08372	1.08155	0.99675	1.05369	1.04954	0.984733	1.30435	1.0567	1.40161	1.1859	1.24138	2
FTM	1.21008	1.25364	1.18812	1.05882	1.01695	0.965418	1.0229	1.29167	1.14008	1.44275	1.09581	1.3871
FTM	1.2	1.16253	1.1798	0.977778	1.01706	1.03364	1.02459	0.694737	1.06829	0.701365	0.625899	0.822222	0.944444
FTM	1.2518	1.14739	1.22198	0.936842	1.02333	1.09206	1.16031	1.24138	0.956044	1.22992	1.18182	1.40741	1.57143
FTM	1.22727	1.18	1.21971	0.972222	1.00442	1.0414	1.0566	1.03614	0.904762	1.12222	1.00743	0.923077	0.625
FTM	1.216	1.16195	1.16972	1	1.03833	1.04348	1.0137	1.125	1.0211	1.0565	1.5641	1.08696	1
FTM	1.04348	1.02123	1.02597	0.98913	1.01672	1.02147	1	1.35593	0.93125	1.5288	0.950617	1.39286	1.18182
FTM	1.35185	1.27353	1.11111	1.15493	1.22124	1.05975	0.859756	0.811321	0.764075	0.737024	0.844828	1.26471	1.45455
FTM	1.15038	1.22539	1.22075	1.01176	0.942177	0.936232	1.20301	0.761364	1.12963	0.5959	1.35484	1.17391	1
FTM	1.06122	1.06497	1.07308	0.987952	0.989399	0.997067	0.947712	1.13158	0.986842	1.28117	0.935849	1.15217	0.52
FTM	1.16552	1.16235	1.14823	1.01064	1.01558	1.00293	1.22764	1.32967	1.11858	1.62413	0.801527	0.854167
FTM	1.10769	1.09974	1.09847	1	1.00702	1.0088	1.17647	1.2	0.989637	1.0074	1.83594	1.85294
FTM	1.07194	1.10361	1.06682	1.03125	1.00625	0.970149	0.918519	1.30357	1.10593	1.19614	1.40291	1.33333	1.63636
FTM	1.07971	1.10488	1.08087	1.02469	1	0.976261	1	1.23958	0.908451	1.17379	1.525	1.09459	2.2
FTM	1.01408	1.00706	1.00619	1	1.00683	1.00898	1.072	0.591398	0.717808	0.601911	0.574163	0.75
FTM	1.1371	1.20386	1.20253	1	0.94586	0.943892	1.02439	1.16667	1.09302	1.20915	0.921429	1.83333
FTM	1.23404	1.21801	1.26039	0.967391	0.977346	1.01198	1.00775	1.13953	1.20645	1.02293	1.3871	1.34884	1.61538
FTM	1.10769	1.12632	1.0991	1.02326	1.00683	0.98538	1.04688	0.846154	0.626794	0.945	0.621762	1.2
FTM	1.07746	1.11765	1.0691	1.03659	1.00733	0.964072	1	0.956522	1.02941	0.993197	0.767442	1.17647	1.86
FTM	1.04545	1.05985	1.13657	0.935484	0.918301	0.987842	1.02041	0.818182	1.47345	0.829588	0.811688	0.978723
FTM	1.07746	1.07914	1.04008	1.03571	1.03509	0.997067	1.10448	0.895833	0.941349	0.764511	1.13617	1.40299	0.558824
FTM	1.08871	1.13812	1.15366	0.988636	0.943709	0.956268	1.112	0.716216	0.973154	0.67161	0.761628	1.19565	0.485714
FTM	0.908333	0.931319	1.00239	0.931034	0.909091	0.975758	1.23438	0.890411	0.953431	0.752874	0.985507	1.17241	0.789474

## Sheet: 3A
relative change compared to BL
FTM	6M intra-individual
IL-5	0.917208
IL-13	0.907837
IL-2	0.850588
IL-6	0.852957
IL-9	0.721623
IL-10	0.809187
IFN-y	0.674075
TNF	0.590644
IL-17A	1.00157
IL-17F	0.826389
IL-4	0.751476
IL-22	0.817961
IL-8	1.05177
IP-10	1.02519
Eotaxin	1.07124
TARC	1.22901
MCP-1	1.19677
RANTES	0.644025
MIP-1a	0.970509
MIG	0.821281
ENA-78	1.10886
MIP-3a	0.867912
GROa	1.21593
I-TAC	0.910156
MIP-1b	1.30269

[truncated: 19 more sheets: 3B, 3C, 4B, 4D, 4E, 4F, 5A, 5B, 5C, S1, S2A, S3A, S3B, S3C, S3D, S3E, S4A, S4B, S5A]
